# Supplementary material for: Diversification of DIX domain-containing proteins in the SAR supergroup
Source: mBio. 2025 Apr 16;16(5):e03966-24. doi: 10.1128/mbio.03966-24 (PMC12077222; doi:10.1128/mbio.03966-24)
Supplement: File S2 — DIX hidden Markov model. [file mbio.03966-24-s0002.txt]

HMMER3/f [3.4 | Aug 2023]
NAME  allblast
LENG  87
ALPH  amino
RF    no
MM    no
CONS  yes
CS    no
MAP   yes
DATE  Fri Sep 13 15:13:39 2024
NSEQ  740
EFFN  4.423447
CKSUM 334864229
STATS LOCAL MSV       -9.4439  0.71845
STATS LOCAL VITERBI  -10.1864  0.71845
STATS LOCAL FORWARD   -4.0882  0.71845
HMM          A        C        D        E        F        G        H        I        K        L        M        N        P        Q        R        S        T        V        W        Y   
            m->m     m->i     m->d     i->m     i->i     d->m     d->d
  COMPO   2.69161  4.33695  2.85454  2.71612  2.95263  3.10687  3.58460  2.92473  2.65751  2.46165  3.75571  3.10926  3.12432  3.14909  2.85209  2.72490  2.96056  2.58278  4.23627  3.17763
          2.68618  4.42225  2.77519  2.73123  3.46354  2.40513  3.72494  3.29354  2.67741  2.69355  4.24690  2.90347  2.73739  3.18146  2.89801  2.37887  2.77519  2.98518  4.58477  3.61503
          0.04002  3.63407  4.35642  0.61958  0.77255  0.00000        *
      1   2.79542  4.39143  3.79027  3.38161  3.13592  3.64483  4.17303  2.29043  3.15582  1.78660  1.93942  3.68356  4.11939  3.56400  3.38604  3.11194  3.10410  2.26311  4.93392  3.66312      1 l - - -
          2.68618  4.42225  2.77519  2.73123  3.46354  2.40513  3.72494  3.29354  2.67741  2.69355  4.24690  2.90347  2.73739  3.18146  2.89801  2.37887  2.77519  2.98518  4.58477  3.61503
          0.04002  3.63407  4.35642  0.61958  0.77255  0.48576  0.95510
      2   2.64910  4.85046  2.51386  1.86810  4.18876  3.23106  3.60351  3.58537  2.27360  3.18617  4.03787  2.78899  3.53599  2.77418  2.73453  2.58771  2.79673  3.24907  5.40464  4.06859      2 e - - -
          2.68618  4.42225  2.77519  2.73123  3.46354  2.40513  3.72494  3.29354  2.67741  2.69355  4.24690  2.90347  2.73739  3.18146  2.89801  2.37887  2.77519  2.98518  4.58477  3.61503
          0.03786  3.68849  4.41084  0.61958  0.77255  0.48576  0.95510
      3   2.52629  4.31831  3.42305  2.83280  3.55647  2.63875  3.85778  2.81249  2.79656  2.56383  3.41301  3.28853  3.91925  3.16766  3.18576  2.71417  2.70452  1.83720  4.99532  3.75833      3 v - - -
          2.68618  4.42225  2.77519  2.73123  3.46354  2.40513  3.72494  3.29354  2.67741  2.69355  4.24690  2.90347  2.73739  3.18146  2.89801  2.37887  2.77519  2.98518  4.58477  3.61503
          0.02580  4.06606  4.78840  0.61958  0.77255  0.48576  0.95510
      4   2.63829  4.13105  4.18553  3.59660  3.00026  3.79173  4.09278  2.43830  3.46344  1.49154  2.42041  3.79009  4.14783  3.67136  3.50307  3.03964  2.74519  2.30799  4.27615  3.54493      4 l - - -
          2.68618  4.42225  2.77519  2.73123  3.46354  2.40513  3.72494  3.29354  2.67741  2.69355  4.24690  2.90347  2.73739  3.18146  2.89801  2.37887  2.77519  2.98518  4.58477  3.61503
          0.02219  4.21522  4.93757  0.61958  0.77255  0.48576  0.95510
      5   2.27692  2.31045  4.57202  3.97573  3.18245  3.94878  4.29014  1.81148  3.80540  2.12488  3.04173  4.05165  4.30860  3.97474  3.88303  3.11483  2.98529  1.94620  4.83649  3.65446      5 i - - -
          2.68618  4.42225  2.77519  2.73123  3.46354  2.40513  3.72494  3.29354  2.67741  2.69355  4.24690  2.90347  2.73739  3.18146  2.89801  2.37887  2.77519  2.98518  4.58477  3.61503
          0.01633  4.51855  5.24090  0.61958  0.77255  0.48576  0.95510
      6   2.75314  5.11845  3.05173  2.59458  2.78069  3.22885  3.65023  3.81894  2.45824  3.34412  4.18087  2.80338  4.02456  2.89332  1.68963  2.65018  2.99166  3.46637  5.60048  3.02799      6 r - - -
          2.68658  4.42273  2.77568  2.73133  3.46402  2.40561  3.72503  3.29257  2.67714  2.69362  4.24738  2.90388  2.73755  3.18142  2.89787  2.37928  2.77527  2.98184  4.58525  3.61541
          0.33732  1.26395  5.57606  1.50346  0.25149  0.48576  0.95510
      7   5.16183  6.05853  5.87474  5.86322  2.33178  5.54489  4.20044  4.71488  5.64105  3.81809  5.23284  5.10228  5.82101  5.29066  5.43131  5.00172  5.36811  4.69134  4.27153  0.25173     12 Y - - -
          2.68618  4.42225  2.77519  2.73123  3.46354  2.40513  3.72494  3.29354  2.67741  2.69355  4.24690  2.90347  2.73739  3.18146  2.89801  2.37887  2.77519  2.98518  4.58477  3.61503
          0.00966  5.04028  5.76263  0.61958  0.77255  0.48576  0.95510
      8   3.05530  4.49736  4.78230  4.20511  1.46839  4.21398  2.83141  2.78298  4.03727  2.61307  3.61757  4.03205  4.57477  4.05649  4.11897  3.51823  3.18494  2.34265  4.30026  1.64766     13 f - - -
          2.68618  4.42225  2.77519  2.73123  3.46354  2.40513  3.72494  3.29354  2.67741  2.69355  4.24690  2.90347  2.73739  3.18146  2.89801  2.37887  2.77519  2.98518  4.58477  3.61503
          0.00948  5.05933  5.78168  0.61958  0.77255  0.48576  0.95510
      9   3.24474  4.35124  5.22084  4.62106  2.19267  4.47290  4.82717  1.60839  4.42598  1.36100  3.22099  4.63414  4.79678  4.53949  4.43855  3.79749  2.96395  1.84971  5.26476  4.11082     14 l - - -
          2.68638  4.42247  2.77547  2.73094  3.46377  2.40541  3.72516  3.29384  2.67766  2.69312  4.24505  2.90374  2.73765  3.17877  2.89828  2.37908  2.77537  2.98513  4.58506  3.61533
          0.46796  1.40436  2.05420  0.99835  0.45964  0.48576  0.95510
     10   2.50976  3.88938  2.89041  2.52978  4.56736  2.57151  3.83972  3.71630  2.40779  3.55102  4.31518  2.93782  2.04641  2.85465  3.07778  2.27322  2.73713  3.59428  5.72156  4.26766     37 p - - -
          2.68618  4.42225  2.77519  2.73123  3.46354  2.40513  3.72494  3.29354  2.67741  2.69355  4.24690  2.90347  2.73739  3.18146  2.89801  2.37887  2.77519  2.98518  4.58477  3.61503
          0.01058  4.94945  5.67179  0.61958  0.77255  0.67531  0.71131
     11   2.74026  4.17108  2.48470  1.67443  4.50637  3.16035  3.57099  4.20067  2.47260  3.63938  4.41458  2.80636  3.75859  2.74084  2.21639  2.59746  2.96001  3.55633  5.80733  4.20899     38 e - - -
          2.68618  4.42225  2.77519  2.73123  3.46354  2.40513  3.72494  3.29354  2.67741  2.69355  4.24690  2.90347  2.73739  3.18146  2.89801  2.37887  2.77519  2.98518  4.58477  3.61503
          0.20330  4.98139  1.73103  0.61958  0.77255  0.74043  0.64800
     12   2.63568  5.26963  1.28381  2.45038  4.58708  3.02188  3.82649  4.05034  2.59169  3.51218  3.98989  3.06101  3.50897  2.94167  3.04891  2.65007  3.08835  3.53175  5.73896  4.34514     39 d - - -
          2.68618  4.42225  2.77519  2.73123  3.46354  2.40513  3.72494  3.29354  2.67741  2.69355  4.24690  2.90347  2.73739  3.18146  2.89801  2.37887  2.77519  2.98518  4.58477  3.61503
          0.02942  4.79050  3.87830  0.61958  0.77255  0.47971  0.96486
     13   2.39535  5.28929  2.97660  2.59145  4.44413  1.73763  3.78074  4.06288  2.43814  3.47470  3.89669  2.18873  3.84057  2.87664  2.97772  2.61982  2.94289  3.66155  5.74306  4.10767     40 g - - -
          2.68618  4.42225  2.77520  2.73124  3.46354  2.40507  3.72495  3.29354  2.67741  2.69355  4.24690  2.90346  2.73740  3.18147  2.89801  2.37887  2.77520  2.98519  4.58477  3.61503
          0.02473  3.86113  5.68988  0.48843  0.95085  0.38329  1.14449
     14   2.91154  3.93810  1.68842  1.91615  4.74532  2.51043  3.78553  4.09714  2.61329  3.70949  4.45003  3.10952  3.81894  2.90063  2.54157  2.61847  3.14306  3.71611  5.84379  4.43627     42 d - - -
          2.68618  4.42225  2.77519  2.73123  3.46354  2.40513  3.72494  3.29354  2.67741  2.69355  4.24690  2.90347  2.73739  3.18146  2.89801  2.37887  2.77519  2.98518  4.58477  3.61503
          0.00938  5.06918  5.79152  0.61958  0.77255  0.52314  0.89811
     15   2.86419  5.06955  1.90350  2.22768  4.74719  3.18683  3.11817  3.98956  2.56630  3.01444  4.30568  3.02783  3.64881  2.44121  2.66009  2.31270  2.94452  3.65636  4.96204  4.43392     43 d - - -
          2.68618  4.42225  2.77519  2.73123  3.46354  2.40513  3.72494  3.29354  2.67741  2.69355  4.24690  2.90347  2.73739  3.18146  2.89801  2.37887  2.77519  2.98518  4.58477  3.61503
          0.00934  5.07394  5.79629  0.61958  0.77255  0.52314  0.89811
     16   2.64702  5.22737  2.90547  1.79725  3.85009  3.60607  3.91571  3.33315  2.54595  2.37407  4.14726  3.16367  3.34452  2.88660  2.56679  2.49010  3.14266  2.91803  4.73897  4.34348     44 e - - -
          2.68618  4.42225  2.77519  2.73123  3.46354  2.40513  3.72494  3.29354  2.67741  2.69355  4.24690  2.90347  2.73739  3.18146  2.89801  2.37887  2.77519  2.98518  4.58477  3.61503
          0.01251  5.07572  5.08602  0.61958  0.77255  0.46308  0.99247
     17   2.53493  5.41248  2.21749  1.51504  4.75232  3.51038  3.67658  4.23472  2.60110  3.14145  4.20075  2.92417  3.84156  2.88869  3.03984  2.32318  2.80262  3.69154  5.84827  4.44030     45 e - - -
          2.68615  4.42226  2.77520  2.73124  3.46354  2.40508  3.72495  3.29355  2.67741  2.69355  4.24690  2.90347  2.73740  3.18147  2.89801  2.37887  2.77520  2.98519  4.58477  3.61504
          0.06268  3.77128  3.27721  0.45512  1.00613  0.47985  0.96463
     18   2.85893  4.29719  3.61059  2.96849  3.15021  3.85780  1.62896  2.77182  2.97092  2.93505  3.78963  2.73914  4.24131  2.85188  3.42474  2.65243  2.58214  2.96271  5.36670  3.53113     47 h - - -
          2.68618  4.42225  2.77519  2.73123  3.46354  2.40513  3.72494  3.29354  2.67741  2.69355  4.24690  2.90347  2.73739  3.18146  2.89801  2.37887  2.77519  2.98518  4.58477  3.61503
          0.00910  5.09949  5.82184  0.61958  0.77255  0.45004  1.01502
     19   2.59648  4.17704  4.16248  3.58572  3.53016  3.87021  4.30154  2.99461  3.50332  2.39454  3.42653  3.89183  1.16327  3.40418  3.76737  3.04492  3.07271  2.75791  3.50949  3.78024     48 p - - -
          2.68618  4.42225  2.77519  2.73123  3.46354  2.40513  3.72494  3.29354  2.67741  2.69355  4.24690  2.90347  2.73739  3.18146  2.89801  2.37887  2.77519  2.98518  4.58477  3.61503
          0.00880  5.13327  5.85562  0.61958  0.77255  0.47576  0.97131
     20   2.93718  5.25633  3.07223  2.69705  3.52028  3.77558  2.43592  3.87373  2.75360  3.52565  4.31963  1.38060  4.16762  3.10697  3.22746  2.32549  3.19722  3.60382  5.32270  3.24988     49 n - - -
          2.68618  4.42225  2.77519  2.73123  3.46354  2.40513  3.72494  3.29354  2.67741  2.69355  4.24690  2.90347  2.73739  3.18146  2.89801  2.37887  2.77519  2.98518  4.58477  3.61503
          0.04013  5.17541  3.39082  0.61958  0.77255  0.48576  0.95510
     21   1.63691  3.50744  4.88083  4.27331  2.53239  4.15013  4.47899  2.60148  4.07370  2.15247  3.02525  4.28971  4.51299  4.21716  4.10566  2.35232  3.11033  1.86253  4.98995  3.39000     50 a - - -
          2.68618  4.42225  2.77519  2.73123  3.46354  2.40513  3.72494  3.29354  2.67741  2.69355  4.24690  2.90347  2.73739  3.18146  2.89801  2.37887  2.77519  2.98518  4.58477  3.61503
          0.00898  5.16178  5.74339  0.61958  0.77255  0.58466  0.81485
     22   3.16351  4.60863  5.21530  4.60667  1.20073  4.45314  4.78021  2.22061  4.40308  1.93656  2.74151  4.61256  4.78026  4.50463  4.40680  3.77222  3.48564  1.90024  5.21335  3.45174     51 f - - -
          2.68618  4.42225  2.77519  2.73123  3.46354  2.40513  3.72494  3.29354  2.67741  2.69355  4.24690  2.90347  2.73739  3.18146  2.89801  2.37887  2.77519  2.98518  4.58477  3.61503
          0.01365  5.16136  4.85007  0.61958  0.77255  0.42980  1.05165
     23   2.77356  4.83116  3.25819  2.06408  4.65465  3.31356  3.66755  3.72505  2.24323  2.35593  3.79671  2.96741  2.91845  2.95513  2.27004  2.70197  3.03852  3.02031  5.81592  4.03462     52 e - - -
          2.68618  4.42225  2.77519  2.73123  3.46354  2.40513  3.72494  3.29354  2.67741  2.69355  4.24690  2.90347  2.73739  3.18146  2.89801  2.37887  2.77519  2.98518  4.58477  3.61503
          0.00833  5.18800  5.91034  0.61958  0.77255  0.50371  0.92706
     24   2.75683  4.25941  4.94752  4.33751  3.50745  4.20378  4.21415  1.81352  4.13508  1.39487  3.17099  4.34880  4.56568  4.27715  3.60506  3.51408  3.09645  1.57560  5.04491  3.86807     53 l - - -
          2.68618  4.42225  2.77519  2.73123  3.46354  2.40513  3.72494  3.29354  2.67741  2.69355  4.24690  2.90347  2.73739  3.18146  2.89801  2.37887  2.77519  2.98518  4.58477  3.61503
          0.07295  5.18862  2.73691  0.61958  0.77255  0.50371  0.92706
     25   2.78342  5.37272  2.94049  2.55322  4.34019  3.36279  3.17943  3.63611  2.48270  3.20259  3.75866  2.81366  1.80641  2.84277  2.96962  2.22257  2.91748  3.63648  5.82229  4.25353     54 p - - -
          2.68618  4.42225  2.77519  2.73123  3.46354  2.40513  3.72494  3.29354  2.67741  2.69355  4.24690  2.90347  2.73739  3.18146  2.89801  2.37887  2.77519  2.98518  4.58477  3.61503
          0.11756  5.12455  2.25417  0.61958  0.77255  0.65157  0.73653
     26   2.65647  5.24417  3.05677  2.62607  4.19864  3.42809  2.93268  3.78080  1.74721  2.35378  4.23385  3.14413  3.91208  2.85906  2.69275  2.49095  2.93959  2.87361  5.71404  4.25426     55 k - - -
          2.68618  4.42225  2.77519  2.73123  3.46354  2.40513  3.72494  3.29354  2.67741  2.69355  4.24690  2.90347  2.73739  3.18146  2.89801  2.37887  2.77519  2.98518  4.58477  3.61503
          0.12582  5.02577  2.19230  0.61958  0.77255  0.62645  0.76461
     27   2.44068  4.53846  2.94804  2.52353  4.11246  3.37028  3.85666  3.77301  2.34583  3.06254  4.32302  3.03725  2.02637  2.85306  2.74205  2.21014  2.77828  3.61490  5.73049  4.19685     56 p - - -
          2.68618  4.42225  2.77519  2.73123  3.46354  2.40513  3.72494  3.29354  2.67741  2.69355  4.24690  2.90347  2.73739  3.18146  2.89801  2.37887  2.77519  2.98518  4.58477  3.61503
          0.08144  4.98770  2.63957  0.61958  0.77255  0.57530  0.82676
     28   2.33743  4.80477  3.08425  2.63454  4.36825  2.94450  3.76547  3.24151  2.60171  2.88817  4.22968  3.04491  2.88455  2.88636  2.81784  1.91099  2.83159  2.86402  5.65309  3.94362     57 s - - -
          2.68618  4.42225  2.77519  2.73123  3.46354  2.40513  3.72494  3.29354  2.67741  2.69355  4.24690  2.90347  2.73739  3.18146  2.89801  2.37887  2.77519  2.98518  4.58477  3.61503
          0.08299  5.02933  2.61597  0.61958  0.77255  0.90634  0.51752
     29   2.65287  5.23681  2.79911  2.12385  4.70735  3.01997  3.11362  4.00647  2.52397  3.56985  4.40524  2.62255  3.04771  2.48938  2.39610  2.38652  2.82677  3.23873  5.79788  4.18005     58 e - - -
          2.68624  4.42232  2.77508  2.73127  3.46366  2.40521  3.72494  3.29365  2.67753  2.69367  4.24702  2.90301  2.73752  3.18108  2.89810  2.37869  2.77527  2.98517  4.58489  3.61514
          0.57124  1.20993  1.98811  0.15758  1.92560  0.27719  1.41843
     30   2.27851  5.24339  2.91327  2.39563  4.71005  2.42286  3.49539  4.18530  2.55533  3.56885  4.37099  3.02677  2.10020  2.86800  2.76828  2.48931  3.03477  3.07108  5.82240  4.24903     61 p - - -
          2.68601  4.42251  2.77516  2.73134  3.46374  2.40449  3.72510  3.29375  2.67759  2.69381  4.24690  2.90345  2.73762  3.18164  2.89809  2.37866  2.77520  2.98519  4.58503  3.61509
          1.32906  1.09430  0.91504  0.58214  0.81804  0.34492  1.23196
     31   2.63456  5.28856  2.40561  2.17611  4.63059  3.34913  3.67930  4.11443  2.40111  3.39116  4.33004  2.87740  2.93138  2.38552  2.47296  2.38411  2.72426  3.48012  5.72303  4.02890     67 e - - -
          2.68620  4.42227  2.77512  2.73122  3.46356  2.40510  3.72496  3.29356  2.67743  2.69357  4.24692  2.90343  2.73741  3.18142  2.89803  2.37886  2.77521  2.98519  4.58479  3.61505
          0.08019  2.61831  5.48767  0.31072  1.32020  0.43832  1.03597
     32   2.96698  4.43828  4.99050  4.38416  3.45116  4.25403  4.59303  1.71279  4.18564  1.54058  3.50430  4.40012  3.45396  4.32296  4.21335  3.56778  3.30166  1.37610  4.68143  3.78572     69 v - - -
          2.68618  4.42225  2.77519  2.73123  3.46354  2.40513  3.72494  3.29354  2.67741  2.69355  4.24690  2.90347  2.73739  3.18146  2.89801  2.37887  2.77519  2.98518  4.58477  3.61503
          0.00913  5.09657  5.81891  0.61958  0.77255  0.32121  1.29197
     33   2.93906  4.65063  3.65745  3.09407  3.56272  3.83142  3.97063  3.35970  2.72403  2.94799  3.81346  3.51498  4.30167  3.36906  2.04900  3.08266  1.29993  3.18305  5.44880  2.95820     70 t - - -
          2.68618  4.42225  2.77519  2.73123  3.46354  2.40513  3.72494  3.29354  2.67741  2.69355  4.24690  2.90347  2.73739  3.18146  2.89801  2.37887  2.77519  2.98518  4.58477  3.61503
          0.00798  5.23064  5.95298  0.61958  0.77255  0.48716  0.95288
     34   3.31148  4.30344  5.27614  4.67397  3.34974  4.47230  4.90169  2.61470  4.48358  0.60471  3.34139  4.70769  4.61468  4.59479  4.50597  3.83543  3.50086  2.26473  5.34297  4.19733     71 L - - -
          2.68619  4.42190  2.77521  2.73125  3.46344  2.40515  3.72496  3.29346  2.67743  2.69354  4.24692  2.90349  2.73742  3.18147  2.89802  2.37886  2.77521  2.98515  4.58479  3.61505
          0.01226  4.64534  5.95866  1.03526  0.43871  0.48716  0.95288
     35   2.02591  5.47343  3.13852  2.61332  4.51983  2.28054  3.74130  4.09636  2.01712  3.56579  4.35197  3.08964  4.15074  2.55851  2.14428  2.58078  3.05952  3.59785  5.91060  4.50431     83 k - - -
          2.68618  4.42225  2.77520  2.73123  3.46353  2.40513  3.72495  3.29353  2.67741  2.69355  4.24690  2.90346  2.73740  3.18146  2.89800  2.37887  2.77520  2.98517  4.58477  3.61502
          0.00900  5.05461  5.95866  0.68955  0.69676  0.48716  0.95288
     36   2.86553  5.52560  1.17229  2.15720  4.86493  3.77191  2.79502  4.34942  2.64575  3.69014  4.42596  3.21828  4.17682  2.64743  3.14527  2.90922  3.18992  3.77207  5.95977  4.54787     92 d - - -
          2.68618  4.42225  2.77519  2.73123  3.46354  2.40513  3.72494  3.29354  2.67741  2.69355  4.24690  2.90347  2.73739  3.18146  2.89801  2.37887  2.77519  2.98518  4.58477  3.61503
          0.00793  5.23631  5.95866  0.61958  0.77255  0.48716  0.95288
     37   3.66820  4.37812  5.71098  5.15348  2.51247  5.03887  5.48122  1.56551  5.00065  1.83790  3.66808  5.20515  5.31378  5.12890  5.03927  4.39571  3.90789  0.93252  5.85638  4.70091     93 v - - -
          2.68618  4.42225  2.77519  2.73123  3.46354  2.40513  3.72494  3.29354  2.67741  2.69355  4.24690  2.90347  2.73739  3.18146  2.89801  2.37887  2.77519  2.98518  4.58477  3.61503
          0.00793  5.23631  5.95866  0.61958  0.77255  0.48716  0.95288
     38   2.96807  5.37845  3.31148  2.58790  4.67635  3.79624  3.41389  3.09439  1.58361  2.85938  3.59810  3.28688  4.18702  2.43124  1.88538  2.96725  3.17647  3.42400  5.83737  4.46472     94 k - - -
          2.68618  4.42225  2.77519  2.73123  3.46354  2.40513  3.72494  3.29354  2.67741  2.69355  4.24690  2.90347  2.73739  3.18146  2.89801  2.37887  2.77519  2.98518  4.58477  3.61503
          0.00793  5.23631  5.95866  0.61958  0.77255  0.48716  0.95288
     39   2.37314  4.80597  2.61405  2.14463  4.83759  3.65550  3.62979  4.24296  2.08666  3.76270  4.23858  2.43818  4.14729  2.77406  2.05074  2.37308  3.03504  3.88293  5.92439  4.33007     95 r - - -
          2.68618  4.42217  2.77521  2.73124  3.46353  2.40514  3.72494  3.29354  2.67741  2.69353  4.24683  2.90348  2.73741  3.18146  2.89799  2.37888  2.77519  2.98516  4.58478  3.61502
          0.01015  4.89128  5.95866  1.00819  0.45394  0.48489  0.95649
     40   1.98966  4.65235  3.20924  2.61372  4.70527  3.46430  2.96715  3.93088  2.16982  3.39329  4.23627  3.01840  4.16476  2.80236  2.37696  2.07363  3.19588  3.26137  3.81080  3.84637    131 a - - -
          2.68618  4.42225  2.77519  2.73123  3.46354  2.40513  3.72494  3.29354  2.67741  2.69355  4.24690  2.90347  2.73739  3.18146  2.89801  2.37887  2.77519  2.98518  4.58477  3.61503
          0.00793  5.23670  5.95905  0.61958  0.77255  0.48576  0.95510
     41   3.71734  3.79265  5.62575  5.03972  0.81545  4.92179  5.08492  2.70528  4.84694  1.38799  3.49682  5.04956  5.17779  4.86499  4.82473  4.25501  3.93791  3.06047  4.89373  4.08871    132 f - - -
          2.68618  4.42225  2.77519  2.73123  3.46354  2.40513  3.72494  3.29354  2.67741  2.69355  4.24690  2.90347  2.73739  3.18146  2.89801  2.37887  2.77519  2.98518  4.58477  3.61503
          0.08510  5.23670  2.57357  0.61958  0.77255  0.48576  0.95510
     42   2.64190  5.06392  3.78249  3.46800  4.97141  3.67568  4.65641  4.26874  3.54955  4.03305  4.69730  2.66322  0.68028  3.85758  3.95359  2.93038  2.83714  3.91426  6.26070  4.98695    133 P - - -
          2.68618  4.42225  2.77519  2.73123  3.46354  2.40513  3.72494  3.29354  2.67741  2.69355  4.24690  2.90347  2.73739  3.18146  2.89801  2.37887  2.77519  2.98518  4.58477  3.61503
          0.01211  5.16017  5.06758  0.61958  0.77255  0.36325  1.18879
     43   2.91349  4.53851  3.02692  3.47671  2.26814  3.77321  4.39100  2.66205  3.66430  1.25935  3.58813  3.79199  4.47019  3.46434  3.75368  3.03143  3.13298  2.30239  5.14522  3.75240    134 l - - -
          2.68615  4.42243  2.77533  2.73142  3.46372  2.40530  3.72513  3.29371  2.67726  2.69272  4.24708  2.90354  2.73758  3.18165  2.89745  2.37889  2.77538  2.98511  4.58495  3.61521
          0.44498  1.28341  2.50014  0.31222  1.31610  0.49731  0.93691
     44   2.78836  5.41402  3.09365  2.00588  3.91831  3.53894  3.79235  4.11704  2.35164  3.60469  4.17250  3.12508  2.02816  2.85277  1.98790  2.81178  3.17280  3.26470  5.85621  4.17742    141 r - - -
          2.68618  4.42225  2.77519  2.73123  3.46354  2.40513  3.72494  3.29354  2.67741  2.69355  4.24690  2.90347  2.73739  3.18146  2.89801  2.37887  2.77519  2.98518  4.58477  3.61503
          0.00865  5.15063  5.87298  0.61958  0.77255  0.36553  1.18362
     45   2.85457  5.66937  2.98447  2.68359  5.00156  0.77795  3.94037  4.46596  3.09140  4.00200  4.79885  2.77325  4.13463  3.25694  3.60255  3.14108  3.45975  3.82701  6.18779  4.78072    142 g - - -
          2.68566  4.42187  2.77512  2.73152  3.46402  2.40496  3.72504  3.29398  2.67725  2.69401  4.24246  2.90360  2.73691  3.18193  2.89820  2.37861  2.77559  2.98563  4.58525  3.61551
          0.37018  1.19000  5.26501  1.10216  0.40370  0.49731  0.93691
     46   2.21267  5.16642  2.73056  2.31690  4.80979  3.32752  3.59240  3.88072  2.47124  2.81994  3.84277  2.35216  4.04732  2.71760  2.67261  2.40673  2.59421  3.56645  5.90873  3.91809    148 a - - -
          2.68618  4.42225  2.77519  2.73123  3.46354  2.40513  3.72494  3.29354  2.67741  2.69355  4.24690  2.90347  2.73739  3.18146  2.89801  2.37887  2.77519  2.98518  4.58477  3.61503
          0.00798  5.23087  5.95321  0.61958  0.77255  0.49153  0.94594
     47   3.56094  3.81702  5.65823  5.32125  1.18373  5.18255  3.39506  4.09345  5.12321  3.57350  4.70856  4.96397  5.49810  5.03713  5.07444  4.53556  4.54063  3.95110  4.49837  0.77513    149 y - - -
          2.68618  4.42225  2.77519  2.73123  3.46354  2.40513  3.72494  3.29354  2.67741  2.69355  4.24690  2.90347  2.73739  3.18146  2.89801  2.37887  2.77519  2.98518  4.58477  3.61503
          0.00796  5.23345  5.95579  0.61958  0.77255  0.49731  0.93691
     48   2.78852  4.27876  3.66640  3.10322  3.94633  3.92132  1.25295  3.02156  2.80293  3.01589  3.97868  3.56472  4.30498  3.40089  2.84799  2.38781  3.17474  3.17465  5.01108  3.29502    150 h - - -
          2.68618  4.42225  2.77519  2.73123  3.46354  2.40513  3.72494  3.29354  2.67741  2.69355  4.24690  2.90347  2.73739  3.18146  2.89801  2.37887  2.77519  2.98518  4.58477  3.61503
          0.00796  5.23345  5.95579  0.61958  0.77255  0.47861  0.96665
     49   4.42352  4.78949  5.81284  5.52109  0.64780  5.27815  4.36762  3.69368  5.30138  2.96344  4.73400  5.04578  5.57533  5.13973  5.18722  4.38899  4.63882  4.00160  1.92430  2.01438    151 F - - -
          2.68618  4.42225  2.77519  2.73123  3.46354  2.40513  3.72494  3.29354  2.67741  2.69355  4.24690  2.90347  2.73739  3.18146  2.89801  2.37887  2.77519  2.98518  4.58477  3.61503
          0.00793  5.23670  5.95905  0.61958  0.77255  0.48576  0.95510
     50   2.63704  5.15713  3.50610  2.94391  3.58108  3.88599  3.52917  3.78981  2.87406  3.40931  4.24298  3.44456  4.27607  3.25771  1.14543  2.01900  3.27647  3.48850  5.62935  3.54987    152 r - - -
          2.68618  4.42225  2.77519  2.73123  3.46354  2.40513  3.72494  3.29354  2.67741  2.69355  4.24690  2.90347  2.73739  3.18146  2.89801  2.37887  2.77519  2.98518  4.58477  3.61503
          0.00912  5.23670  5.58375  0.61958  0.77255  0.48576  0.95510
     51   2.85551  2.88947  4.91778  4.30984  1.10200  4.19947  4.52694  2.82665  4.11353  1.99291  3.54617  4.33408  4.56506  4.26054  4.09948  2.87060  3.21687  2.57577  5.04328  3.38468    153 f - - -
          2.68618  4.42225  2.77519  2.73123  3.46354  2.40513  3.72494  3.29354  2.67741  2.69355  4.24690  2.90347  2.73739  3.18146  2.89801  2.37887  2.77519  2.98518  4.58477  3.61503
          0.00794  5.23553  5.95787  0.61958  0.77255  0.48996  0.94843
     52   4.08120  6.16576  4.74024  3.77628  5.81521  4.61784  4.02068  5.04882  0.79832  4.02373  5.22852  4.09841  4.91567  2.03034  1.45085  4.03853  4.16860  4.73351  6.27298  5.21175    154 k - - -
          2.68618  4.42225  2.77519  2.73123  3.46354  2.40513  3.72494  3.29354  2.67741  2.69355  4.24690  2.90347  2.73739  3.18146  2.89801  2.37887  2.77519  2.98518  4.58477  3.61503
          0.00849  5.23395  5.76863  0.61958  0.77255  0.48996  0.94843
     53   2.71383  3.58255  3.60668  2.70451  3.78236  3.90024  3.51148  3.05812  2.57056  2.54629  3.48996  3.20754  4.28523  3.08272  2.11792  2.63664  2.49128  2.38360  5.48347  3.33691    155 r - - -
          2.68618  4.42225  2.77519  2.73123  3.46354  2.40513  3.72494  3.29354  2.67741  2.69355  4.24690  2.90347  2.73739  3.18146  2.89801  2.37887  2.77519  2.98518  4.58477  3.61503
          0.10140  5.23371  2.39585  0.61958  0.77255  0.49185  0.94544
     54   2.17748  5.43363  2.95964  2.29409  4.77301  3.66712  3.90010  3.94397  2.18544  3.27153  3.57263  2.42726  3.18493  2.88583  2.44049  2.25760  2.88145  3.50858  5.86974  4.46225    156 a - - -
          2.68618  4.42225  2.77519  2.73123  3.46354  2.40513  3.72494  3.29354  2.67741  2.69355  4.24690  2.90347  2.73739  3.18146  2.89801  2.37887  2.77519  2.98518  4.58477  3.61503
          0.03043  5.14105  3.72487  0.61958  0.77255  0.76444  0.62660
     55   2.82157  4.41540  2.42807  3.21157  2.58435  3.78912  3.72218  2.97624  3.09317  2.34859  3.69699  2.99647  4.30566  3.34322  3.52944  2.55300  2.77564  2.59262  4.41593  2.24576    157 y - - -
          2.68618  4.42225  2.77519  2.73123  3.46354  2.40513  3.72494  3.29354  2.67741  2.69355  4.24690  2.90347  2.73739  3.18146  2.89801  2.37887  2.77519  2.98518  4.58477  3.61503
          0.02696  5.11954  3.88164  0.61958  0.77255  0.38220  1.14683
     56   2.60009  5.47298  2.67253  2.32637  4.34310  2.22667  3.80761  3.87010  1.95587  3.70648  4.31885  2.76580  3.14904  2.63925  2.75981  2.58120  3.04903  3.39849  5.90609  4.44179    158 k - - -
          2.68611  4.42223  2.77520  2.73134  3.46369  2.40489  3.72516  3.29368  2.67726  2.69371  4.24708  2.90335  2.73761  3.18147  2.89829  2.37855  2.77503  2.98527  4.58508  3.61527
          0.39835  1.52387  2.20086  1.02257  0.44577  0.52617  0.89370
     57   2.77253  5.42948  2.61687  2.22957  4.77258  1.99855  3.58758  4.25732  2.35953  3.63262  4.47075  2.07241  3.45487  2.98144  3.08170  2.56816  2.83226  3.64991  5.86327  4.14313    171 g - - -
          2.68618  4.42225  2.77519  2.73123  3.46354  2.40513  3.72494  3.29354  2.67741  2.69355  4.24690  2.90347  2.73739  3.18146  2.89801  2.37887  2.77519  2.98518  4.58477  3.61503
          0.15021  5.10670  2.01425  0.61958  0.77255  0.84595  0.56062
     58   2.65527  5.01861  2.90647  2.54697  4.66553  1.87452  3.52521  4.14055  2.43015  3.33336  4.38102  2.54607  3.99435  2.71038  2.86631  2.37967  2.41493  3.58028  5.77834  4.37709    172 g - - -
          2.68614  4.42209  2.77509  2.73132  3.46363  2.40513  3.72495  3.29363  2.67742  2.69364  4.24696  2.90351  2.73740  3.18155  2.89810  2.37883  2.77478  2.98527  4.58486  3.61512
          0.13216  2.11672  5.69126  0.69374  0.69256  0.48208  0.96103
     59   2.95955  4.20170  4.44857  3.58514  1.70456  3.83522  3.57570  2.74785  3.73972  2.64579  3.56571  3.86057  3.87177  3.72390  3.91707  3.15712  2.68848  2.62624  4.09319  1.66190    185 y - - -
          2.68577  4.42121  2.77486  2.73131  3.46370  2.40487  3.72503  3.29394  2.67748  2.69381  4.24651  2.90384  2.73741  3.18153  2.89809  2.37894  2.77527  2.98493  4.58470  3.61545
          0.24177  1.58420  4.64033  1.39462  0.28492  0.35635  1.20473
     60   2.39422  3.00437  4.90235  3.94084  3.17819  4.18719  4.51611  2.50662  4.09734  2.38729  3.50802  4.13564  4.30965  3.85516  4.13703  3.42460  3.17015  1.05880  5.03705  2.99465    216 v - - -
          2.68615  4.42217  2.77521  2.73125  3.46355  2.40510  3.72496  3.29355  2.67742  2.69356  4.24691  2.90348  2.73741  3.18148  2.89802  2.37884  2.77521  2.98520  4.58478  3.61489
          0.01587  4.33171  5.95170  0.83330  0.57024  0.48355  0.95866
     61   4.16999  5.66613  5.51134  5.14258  2.28406  5.21338  3.91656  4.23985  3.03052  3.66901  4.82801  4.90652  5.52025  4.93872  4.93366  4.55901  4.62596  4.10069  0.56551  2.14464    221 W - - -
          2.68618  4.42225  2.77519  2.73123  3.46354  2.40513  3.72494  3.29354  2.67741  2.69355  4.24690  2.90347  2.73739  3.18146  2.89801  2.37887  2.77519  2.98518  4.58477  3.61503
          0.00800  5.22839  5.95074  0.61958  0.77255  0.47861  0.96665
     62   2.88740  4.45009  3.65148  2.41870  3.84461  3.61964  3.12823  2.89429  2.92679  1.72195  2.63695  3.07012  4.29881  2.77016  2.63029  3.14030  3.23070  2.73932  5.44853  3.91204    222 l - - -
          2.68618  4.42225  2.77519  2.73123  3.46354  2.40513  3.72494  3.29354  2.67741  2.69355  4.24690  2.90347  2.73739  3.18146  2.89801  2.37887  2.77519  2.98518  4.58477  3.61503
          0.00797  5.23166  5.95401  0.61958  0.77255  0.48576  0.95510
     63   3.91908  6.87822  0.43109  1.94435  6.13910  4.03951  4.74702  5.76379  3.99949  5.18049  6.12586  3.47953  4.75959  3.94111  4.77772  3.23358  4.38314  5.25591  7.33030  5.65258    223 D - - -
          2.68618  4.42225  2.77519  2.73123  3.46354  2.40513  3.72494  3.29354  2.67741  2.69355  4.24690  2.90347  2.73739  3.18146  2.89801  2.37887  2.77519  2.98518  4.58477  3.61503
          0.00797  5.23166  5.95401  0.61958  0.77255  0.48576  0.95510
     64   2.76317  3.68607  4.98478  4.37133  3.36576  4.20787  4.42601  2.16356  4.16084  1.25156  3.41685  4.36445  3.58385  4.29526  4.17564  3.51887  3.27044  1.58564  5.03913  3.40532    224 l - - -
          2.68618  4.42225  2.77519  2.73123  3.46354  2.40513  3.72494  3.29354  2.67741  2.69355  4.24690  2.90347  2.73739  3.18146  2.89801  2.37887  2.77519  2.98518  4.58477  3.61503
          0.00802  5.22552  5.94786  0.61958  0.77255  0.48576  0.95510
     65   2.46857  4.10571  4.25565  3.67047  3.18347  3.70850  4.37804  2.52731  3.47647  2.27199  3.47934  3.39927  3.81750  3.37583  3.45380  2.39075  1.79368  2.11313  4.09255  3.94883    225 t - - -
          2.68619  4.42226  2.77513  2.73124  3.46355  2.40513  3.72495  3.29355  2.67742  2.69356  4.24690  2.90347  2.73740  3.18136  2.89801  2.37888  2.77520  2.98519  4.58478  3.61504
          0.16870  4.25129  1.95905  0.63685  0.75280  0.48576  0.95510
     66   2.83327  5.42610  1.76933  2.12165  4.58721  3.51405  3.27451  4.25683  2.52679  3.73113  4.46719  2.04957  4.07979  2.68951  2.92341  2.56558  2.88207  3.81650  5.85877  4.26440    228 d - - -
          2.68618  4.42224  2.77519  2.73123  3.46354  2.40513  3.72494  3.29354  2.67741  2.69355  4.24689  2.90347  2.73739  3.18146  2.89801  2.37886  2.77519  2.98518  4.58476  3.61503
          0.01011  4.95772  5.79892  0.71210  0.67455  0.29898  1.35315
     67   2.84885  5.48149  1.63050  1.73586  4.59248  3.54104  3.95032  4.29925  2.63229  3.50785  4.52490  3.10015  2.27209  3.01996  3.12114  2.90390  3.17150  3.59739  5.91880  4.31893    239 d - - -
          2.68618  4.42225  2.77519  2.73123  3.46354  2.40513  3.72494  3.29354  2.67741  2.69355  4.24690  2.90347  2.73739  3.18146  2.89801  2.37887  2.77519  2.98518  4.58477  3.61503
          0.01639  5.22552  4.52080  0.61958  0.77255  0.48576  0.95510
     68   2.37781  5.48295  1.89004  2.09818  4.70199  3.40433  3.80826  4.31278  2.61536  3.73006  4.46806  2.17904  4.14040  2.91869  2.97701  2.33277  2.57950  3.80532  5.91604  4.50525    240 d - - -
          2.68618  4.42225  2.77519  2.73123  3.46354  2.40513  3.72494  3.29354  2.67741  2.69355  4.24690  2.90347  2.73739  3.18146  2.89801  2.37887  2.77519  2.98518  4.58477  3.61503
          0.00809  5.21722  5.93956  0.61958  0.77255  0.46817  0.98390
     69   2.15152  4.68615  1.84459  2.34735  4.68204  3.58112  3.78198  4.30161  2.60533  3.74099  4.26089  3.17692  4.14393  2.24013  2.73651  2.24226  2.80423  3.64029  5.91199  4.50333    241 d - - -
          2.68618  4.42225  2.77519  2.73123  3.46354  2.40513  3.72494  3.29354  2.67741  2.69355  4.24690  2.90347  2.73739  3.18146  2.89801  2.37887  2.77519  2.98518  4.58477  3.61503
          0.00802  5.22552  5.94786  0.61958  0.77255  0.48576  0.95510
     70   2.12232  4.93677  3.49240  2.80711  3.37471  3.89323  3.89195  2.85450  2.32612  2.43328  3.85545  3.50951  2.44195  2.99744  3.11448  2.94945  2.93813  2.23028  5.48590  4.20764    242 a - - -
          2.68618  4.42225  2.77519  2.73123  3.46354  2.40513  3.72494  3.29354  2.67741  2.69355  4.24690  2.90347  2.73739  3.18146  2.89801  2.37887  2.77519  2.98518  4.58477  3.61503
          0.00802  5.22552  5.94786  0.61958  0.77255  0.48576  0.95510
     71   2.91274  4.11387  5.49649  4.93123  3.87020  4.80595  5.24021  1.39052  4.76747  1.68751  3.90887  4.96635  4.69296  4.93169  4.81807  4.15004  3.72235  1.09228  5.69591  4.50888    243 v - - -
          2.68626  4.42224  2.77527  2.73131  3.46323  2.40520  3.72493  3.29362  2.67748  2.69331  4.24697  2.90354  2.73745  3.18154  2.89808  2.37894  2.77493  2.98525  4.58485  3.61443
          0.17461  1.84769  5.94713  0.13224  2.08855  0.48576  0.95510
     72   3.40574  5.48820  3.61111  3.34264  5.35736  3.86488  4.78276  4.80555  3.47553  4.16015  5.25803  3.89615  0.41436  3.86253  3.50845  3.39245  3.86196  4.33550  6.54426  5.27878    245 P - - -
          2.68618  4.42225  2.77519  2.73123  3.46354  2.40513  3.72494  3.29354  2.67741  2.69355  4.24690  2.90347  2.73739  3.18146  2.89801  2.37887  2.77519  2.98518  4.58477  3.61503
          0.02076  5.21215  4.19332  0.61958  0.77255  0.48576  0.95510
     73   2.63168  3.66589  3.28487  3.60089  2.90602  3.49434  4.35041  2.43269  3.22196  2.01080  3.08078  3.92953  4.43664  3.44906  3.07572  2.43944  2.51958  2.05546  5.14703  3.84926    246 l - - -
          2.68618  4.42225  2.77519  2.73123  3.46354  2.40513  3.72494  3.29354  2.67741  2.69355  4.24690  2.90347  2.73739  3.18146  2.89801  2.37887  2.77519  2.98518  4.58477  3.61503
          0.01470  5.19784  4.70302  0.61958  0.77255  0.51280  0.91334
     74   2.51150  3.12035  3.70000  3.72409  1.96881  3.87442  3.29116  2.93180  3.70639  2.54550  3.53523  3.65527  4.37678  3.60820  3.90702  2.54558  2.96988  2.33511  3.20187  2.40843    247 f - - -
          2.68618  4.42225  2.77519  2.73123  3.46354  2.40513  3.72494  3.29354  2.67741  2.69355  4.24690  2.90347  2.73739  3.18146  2.89801  2.37887  2.77519  2.98518  4.58477  3.61503
          0.01168  5.19328  5.10666  0.61958  0.77255  0.54002  0.87403
     75   2.84777  4.36952  2.31682  2.08747  4.81057  2.24182  3.91662  4.29635  2.40078  3.77101  4.34334  1.96622  4.12279  2.67843  2.94169  2.67679  2.98320  3.85634  5.89878  4.48789    248 n - - -
          2.68618  4.42225  2.77519  2.73123  3.46354  2.40513  3.72494  3.29354  2.67741  2.69355  4.24690  2.90347  2.73739  3.18146  2.89801  2.37887  2.77519  2.98518  4.58477  3.61503
          0.00839  5.18074  5.90309  0.61958  0.77255  0.47978  0.96474
     76   2.67833  5.48234  2.77622  2.58105  4.82485  1.66324  3.64324  4.31006  2.60243  3.78634  4.52453  2.08945  4.13674  2.65518  2.55744  2.52426  3.16488  3.87178  5.91575  4.50449    249 g - - -
          2.68625  4.42235  2.77520  2.73126  3.46364  2.40467  3.72497  3.29364  2.67751  2.69365  4.24700  2.90350  2.73748  3.18144  2.89801  2.37876  2.77522  2.98529  4.58487  3.61513
          0.16625  1.89414  5.90726  0.42063  1.06896  0.47243  0.97680
     77   2.74343  3.98154  3.03267  1.78062  4.54653  3.30125  3.52465  4.03400  2.00140  3.08058  4.18718  3.14098  4.13003  2.91023  2.14055  2.74068  2.87199  3.15377  5.87524  4.47304    258 e - - -
          2.68618  4.42225  2.77519  2.73123  3.46354  2.40513  3.72494  3.29354  2.67741  2.69355  4.24690  2.90347  2.73739  3.18146  2.89801  2.37887  2.77519  2.98518  4.58477  3.61503
          0.00834  5.18637  5.90871  0.61958  0.77255  0.48576  0.95510
     78   3.09948  4.57011  5.18202  4.58660  3.33529  4.44712  4.80300  1.11592  4.39419  2.51369  3.44156  4.59938  4.79123  4.53601  4.42302  3.69984  3.45849  1.54730  5.27990  2.25281    259 i - - -
          2.68618  4.42225  2.77519  2.73123  3.46354  2.40513  3.72494  3.29354  2.67741  2.69355  4.24690  2.90347  2.73739  3.18146  2.89801  2.37887  2.77519  2.98518  4.58477  3.61503
          0.00837  5.18266  5.90501  0.61958  0.77255  0.48576  0.95510
     79   2.97236  3.84365  4.94394  4.33012  2.56094  4.16894  3.89387  1.82839  4.11976  1.98183  3.42541  4.32424  4.53279  4.08562  3.39515  3.47931  3.06610  1.46181  5.00139  2.87438    260 v - - -
          2.68618  4.42225  2.77519  2.73123  3.46354  2.40513  3.72494  3.29354  2.67741  2.69355  4.24690  2.90347  2.73739  3.18146  2.89801  2.37887  2.77519  2.98518  4.58477  3.61503
          0.00839  5.18091  5.90326  0.61958  0.77255  0.48576  0.95510
     80   1.68373  2.82595  4.86451  4.25636  3.36488  3.43286  4.48994  2.45747  4.06359  1.69698  3.02457  4.28940  4.52556  4.21410  4.10802  2.66986  3.14791  2.08531  5.01506  3.83662    261 a - - -
          2.68618  4.42225  2.77519  2.73123  3.46354  2.40513  3.72494  3.29354  2.67741  2.69355  4.24690  2.90347  2.73739  3.18146  2.89801  2.37887  2.77519  2.98518  4.58477  3.61503
          0.00840  5.17990  5.90224  0.61958  0.77255  0.48576  0.95510
     81   3.95839  6.00771  4.61747  3.70371  5.50025  4.53095  4.29698  4.84298  0.50821  4.20224  5.08789  4.03346  4.84178  3.42695  2.08661  3.67376  4.06651  4.53955  3.14537  5.04522    262 K - - -
          2.68618  4.42225  2.77519  2.73123  3.46354  2.40513  3.72494  3.29354  2.67741  2.69355  4.24690  2.90347  2.73739  3.18146  2.89801  2.37887  2.77519  2.98518  4.58477  3.61503
          0.00844  5.17448  5.89683  0.61958  0.77255  0.48576  0.95510
     82   2.45359  4.52144  4.93574  4.35099  3.67430  2.28704  4.69528  2.00860  4.18804  2.04263  3.65854  4.43081  4.51171  4.36531  4.27505  3.63366  3.37505  1.17264  5.24609  4.06153    263 v - - -
          2.68618  4.42225  2.77519  2.73123  3.46354  2.40513  3.72494  3.29354  2.67741  2.69355  4.24690  2.90347  2.73739  3.18146  2.89801  2.37887  2.77519  2.98518  4.58477  3.61503
          0.00886  5.12692  5.84927  0.61958  0.77255  0.48576  0.95510
     83   2.82285  4.73460  3.66547  2.58396  3.90754  3.75337  4.11948  3.27170  3.08238  1.58375  3.85276  3.48674  4.24567  3.39982  3.46782  1.85041  2.26477  2.68414  5.32371  4.07223    264 l - - -
          2.68618  4.42225  2.77519  2.73123  3.46354  2.40513  3.72494  3.29354  2.67741  2.69355  4.24690  2.90347  2.73739  3.18146  2.89801  2.37887  2.77519  2.98518  4.58477  3.61503
          0.00964  5.04226  5.76461  0.61958  0.77255  0.48576  0.95510
     84   2.96591  5.44920  3.14519  1.86419  4.80239  3.71713  3.88940  4.27457  2.48730  3.57825  4.49375  3.03576  3.93437  2.19220  1.45134  2.70607  3.19271  3.84552  5.86437  4.47556    265 r - - -
          2.68618  4.42225  2.77519  2.73123  3.46354  2.40513  3.72494  3.29354  2.67741  2.69355  4.24690  2.90347  2.73739  3.18146  2.89801  2.37887  2.77519  2.98518  4.58477  3.61503
          0.00990  5.01613  5.73848  0.61958  0.77255  0.48576  0.95510
     85   2.53676  4.25118  3.15026  3.17890  3.35539  3.69596  3.98477  1.86281  3.11355  2.06974  3.33356  3.52487  4.07138  3.39315  3.41380  2.73004  2.85831  2.17294  4.89247  3.67607    266 i - - -
          2.68618  4.42225  2.77519  2.73123  3.46354  2.40513  3.72494  3.29354  2.67741  2.69355  4.24690  2.90347  2.73739  3.18146  2.89801  2.37887  2.77519  2.98518  4.58477  3.61503
          0.02196  4.22552  4.94786  0.61958  0.77255  0.48576  0.95510
     86   2.47427  4.17201  3.93932  3.37300  2.67294  3.73390  4.02406  2.29401  3.27369  1.72971  3.16422  3.65436  4.07921  3.52768  3.51520  2.96531  2.84968  2.04154  4.79260  3.57464    267 l - - -
          2.68618  4.42225  2.77519  2.73123  3.46354  2.40513  3.72494  3.29354  2.67741  2.69355  4.24690  2.90347  2.73739  3.18146  2.89801  2.37887  2.77519  2.98518  4.58477  3.61503
          0.02979  3.92440  4.64674  0.61958  0.77255  0.48576  0.95510
     87   2.74724  5.13004  1.73186  1.92487  4.38419  3.26890  3.66313  3.82400  2.54997  2.88253  4.23720  2.73540  3.79620  2.81819  3.06233  2.70157  3.00680  3.46176  5.60696  4.18789    268 d - - -
          2.68618  4.42225  2.77519  2.73123  3.46354  2.40513  3.72494  3.29354  2.67741  2.69355  4.24690  2.90347  2.73739  3.18146  2.89801  2.37887  2.77519  2.98518  4.58477  3.61503
          0.02015  3.91476        *  0.61958  0.77255  0.00000        *
//
