# Supplementary material for: Diversification of DIX domain-containing proteins in the SAR supergroup
Source: mBio. 2025 Apr 16;16(5):e03966-24. doi: 10.1128/mbio.03966-24 (PMC12077222; doi:10.1128/mbio.03966-24)
Supplement: File S3 — ATHOS mass spectrometry data. [file mbio.03966-24-s0003.xlsx]

## Sheet: Feuille1
Transcript ID	Description	YFP (control)	ATHOS
PLTG_10625	(IPR000453) Chorismate synthase; (IPR020541) Chorismate synthase, conserved site; (IPR035904) Chorismate synthase AroC superfamily	0	48
PLTG_03873	(IPR001158) DIX domain; (IPR029071) Ubiquitin-like domain superfamily; (IPR038207) DIX domain superfamily	0	33
PLTG_10650	(IPR002020) Citrate synthase; (IPR003781) CoA-binding; (IPR005811) ATP-citrate lyase/succinyl-CoA ligase; (IPR014608) ATP-citrate synthase; (IPR016102) Succinyl-CoA synthetase-like; (IPR016143) Citrate synthase-like, small alpha subdomain; (IPR017440) ATP-citrate lyase/succinyl-CoA ligase, active site; (IPR017866) Succinyl-CoA synthetase, beta subunit, conserved site; (IPR032263) ATP-citrate synt…	1	23
PLTG_04735	(IPR008146) Glutamine synthetase, catalytic domain; (IPR008147) Glutamine synthetase, beta-Grasp domain; (IPR014746) Glutamine synthetase/guanido kinase, catalytic domain; (IPR027302) Glutamine synthetase, N-terminal conserved site; (IPR027303) Glutamine synthetase, glycine-rich site; (IPR036651) Glutamine synthetase, N-terminal domain superfamily	0	20
PLTG_04735	(IPR008146) Glutamine synthetase, catalytic domain; (IPR008147) Glutamine synthetase, beta-Grasp domain; (IPR014746) Glutamine synthetase/guanido kinase, catalytic domain; (IPR027302) Glutamine synthetase, N-terminal conserved site; (IPR027303) Glutamine synthetase, glycine-rich site; (IPR036651) Glutamine synthetase, N-terminal domain superfamily	0	18
PLTG_06708	(IPR001623) DnaJ domain; (IPR029071) Ubiquitin-like domain superfamily; (IPR036869) Chaperone J-domain superfamily	0	17
PLTG_05119	(IPR006424) Glyceraldehyde-3-phosphate dehydrogenase, type I; (IPR020828) Glyceraldehyde 3-phosphate dehydrogenase, NAD(P) binding domain; (IPR020829) Glyceraldehyde 3-phosphate dehydrogenase, catalytic domain; (IPR020830) Glyceraldehyde 3-phosphate dehydrogenase, active site; (IPR020831) Glyceraldehyde/Erythrose phosphate dehydrogenase family; (IPR036291) NAD(P)-binding domain superfamily	2	16
PLTG_10526	(IPR000089) Biotin/lipoyl attachment; (IPR000891) Pyruvate carboxyltransferase; (IPR001882) Biotin-binding site; (IPR003379) Carboxylase, conserved domain; (IPR005479) Carbamoyl-phosphate synthetase large subunit-like, ATP-binding domain; (IPR005481) Biotin carboxylase-like, N-terminal domain; (IPR005482) Biotin carboxylase, C-terminal; (IPR005930) Pyruvate carboxylase; (IPR011053) Single hybrid …	0	16
PLTG_09216	(IPR015590) Aldehyde dehydrogenase domain; (IPR016160) Aldehyde dehydrogenase, cysteine active site; (IPR016161) Aldehyde/histidinol dehydrogenase; (IPR016162) Aldehyde dehydrogenase, N-terminal; (IPR016163) Aldehyde dehydrogenase, C-terminal; (IPR029510) Aldehyde dehydrogenase, glutamic acid active site	0	15
PLTG_03575	(IPR004000) Actin family; (IPR004001) Actin, conserved site; (IPR020902) Actin/actin-like conserved site	5	10
PLTG_10512	(IPR007803) Aspartyl/asparaginy/proline hydroxylase; (IPR027443) Isopenicillin N synthase-like	0	10
PLTG_01908	(IPR005788) Disulphide isomerase; (IPR005792) Protein disulphide isomerase; (IPR013766) Thioredoxin domain; (IPR017937) Thioredoxin, conserved site; (IPR036249) Thioredoxin-like superfamily	7	8
PLTG_08470	(IPR000121) PEP-utilising enzyme, C-terminal; (IPR002192) Pyruvate phosphate dikinase, PEP/pyruvate-binding; (IPR008279) PEP-utilising enzyme, mobile domain; (IPR010121) Pyruvate, phosphate dikinase; (IPR013815) ATP-grasp fold, subdomain 1; (IPR015813) Pyruvate/Phosphoenolpyruvate kinase-like domain superfamily; (IPR018274) PEP-utilising enzyme, active site; (IPR023151) PEP-utilising enzyme, cons…	0	8
PLTG_05923	(IPR000889) Glutathione peroxidase; (IPR029759) Glutathione peroxidase active site; (IPR029760) Glutathione peroxidase conserved site; (IPR036249) Thioredoxin-like superfamily	0	8
PLTG_07187	(IPR000640) Elongation factor EFG, domain V-like; (IPR000795) Transcription factor, GTP-binding domain; (IPR004161) Translation elongation factor EFTu-like, domain 2; (IPR005225) Small GTP-binding protein domain; (IPR005517) Translation elongation factor EFG/EF2, domain IV; (IPR009000) Translation protein, beta-barrel domain superfamily; (IPR014721) Ribosomal protein S5 domain 2-type fold, subgro…	0	7
PLTG_09780	(IPR000738) WHEP-TRS domain; (IPR000924) Glutamyl/glutaminyl-tRNA synthetase; (IPR001412) Aminoacyl-tRNA synthetase, class I, conserved site; (IPR004046) Glutathione S-transferase, C-terminal; (IPR004526) Glutamyl-tRNA synthetase, archaeal/eukaryotic cytosolic; (IPR009068) S15/NS1, RNA-binding; (IPR011035) Ribosomal protein L25/Gln-tRNA synthetase, anti-codon-binding domain superfamily; (IPR01472…	0	7
PLTG_04789	(IPR001518) Argininosuccinate synthase; (IPR014729) Rossmann-like alpha/beta/alpha sandwich fold; (IPR018223) Argininosuccinate synthase, conserved site; (IPR023434) Argininosuccinate synthase, type 1 subfamily; (IPR024074) Argininosuccinate synthetase, catalytic/multimerisation domain body	0	6
PLTG_05169	(IPR000652) Triosephosphate isomerase; (IPR006424) Glyceraldehyde-3-phosphate dehydrogenase, type I; (IPR006436) Glyceraldehyde-3-phosphate dehydrogenase, type II; (IPR013785) Aldolase-type TIM barrel; (IPR020828) Glyceraldehyde 3-phosphate dehydrogenase, NAD(P) binding domain; (IPR020829) Glyceraldehyde 3-phosphate dehydrogenase, catalytic domain; (IPR020830) Glyceraldehyde 3-phosphate dehydroge…	0	6
PLTG_06198	(IPR002587) Myo-inositol-1-phosphate synthase; (IPR013021) Myo-inositol-1-phosphate synthase, GAPDH-like; (IPR036291) NAD(P)-binding domain superfamily	0	6
PLTG_07859	(IPR003338) CDC48, N-terminal subdomain; (IPR003593) AAA+ ATPase domain; (IPR003959) ATPase, AAA-type, core; (IPR003960) ATPase, AAA-type, conserved site; (IPR004201) CDC48, domain 2; (IPR005938) AAA ATPase, CDC48 family; (IPR009010) Aspartate decarboxylase-like domain superfamily; (IPR015415) Vps4 oligomerisation, C-terminal; (IPR027417) P-loop containing nucleoside triphosphate hydrolase; (IPR0…	0	6
PLTG_05607	(IPR000504) RNA recognition motif domain; (IPR002004) Polyadenylate-binding protein/Hyperplastic disc protein; (IPR003954) RNA recognition motif domain, eukaryote; (IPR006515) Polyadenylate binding protein, human types 1, 2, 3, 4; (IPR012677) Nucleotide-binding alpha-beta plait domain superfamily; (IPR035979) RNA-binding domain superfamily; (IPR036053) PABC (PABP) domain	0	6
PLTG_06105	(IPR001465) Malate synthase; (IPR006252) Malate synthase A; (IPR011076) Malate synthase-like superfamily; (IPR019830) Malate synthase, conserved site	0	6
PLTG_12273	(IPR002773) Deoxyhypusine synthase; (IPR029035) DHS-like NAD/FAD-binding domain superfamily; (IPR036982) Deoxyhypusine synthase superfamily	0	5
PLTG_05513	Voltage-gated potassium channel subunit beta	0	5
PLTG_10417	(IPR002474) Carbamoyl-phosphate synthase small subunit, N-terminal domain; (IPR005479) Carbamoyl-phosphate synthetase large subunit-like, ATP-binding domain; (IPR005480) Carbamoyl-phosphate synthetase, large subunit oligomerisation domain; (IPR005483) Carbamoyl-phosphate synthase large subunit, CPSase domain; (IPR006274) Carbamoyl-phosphate synthase, small subunit; (IPR006275) Carbamoyl-phosphate…	0	5
PLTG_09073	(IPR003594) Histidine kinase/HSP90-like ATPase; (IPR004358) Signal transduction histidine kinase-related protein, C-terminal; (IPR005467) Histidine kinase domain; (IPR018955) Branched-chain alpha-ketoacid dehydrogenase kinase/Pyruvate dehydrogenase kinase, N-terminal; (IPR036784) Alpha-ketoacid/pyruvate dehydrogenase kinase, N-terminal domain superfamily; (IPR036890) Histidine kinase/HSP90-like A…	0	5
PLTG_07751	(IPR001404) Heat shock protein Hsp90 family; (IPR003594) Histidine kinase/HSP90-like ATPase; (IPR020568) Ribosomal protein S5 domain 2-type fold; (IPR020575) Heat shock protein Hsp90, N-terminal; (IPR036890) Histidine kinase/HSP90-like ATPase superfamily; (IPR037196) HSP90, C-terminal domain	0	5
PLTG_09822	(IPR000194) ATPase, F1/V1/A1 complex, alpha/beta subunit, nucleotide-binding domain; (IPR004100) ATPase, F1/V1/A1 complex, alpha/beta subunit, N-terminal domain; (IPR005725) ATPase, V1 complex, subunit A; (IPR022878) V-type ATP synthase catalytic alpha chain; (IPR023366) ATP synthase subunit alpha, N-terminal domain-like superfamily; (IPR024034) ATPase, F1/V1 complex, beta/alpha subunit, C-termin…	0	5
YFP		36	4
PLTG_07730	(IPR006816) ELMO domain	0	4
PLTG_04838	(IPR005474) Transketolase, N-terminal; (IPR005475) Transketolase-like, pyrimidine-binding domain; (IPR005478) Transketolase, bacterial-like; (IPR009014) Transketolase C-terminal/Pyruvate-ferredoxin oxidoreductase domain II; (IPR020826) Transketolase binding site; (IPR029061) Thiamin diphosphate-binding fold; (IPR033247) Transketolase family; (IPR033248) Transketolase, C-terminal domain	0	4
PLTG_04708	(IPR000941) Enolase; (IPR020809) Enolase, conserved site; (IPR020810) Enolase, C-terminal TIM barrel domain; (IPR020811) Enolase, N-terminal; (IPR029017) Enolase-like, N-terminal; (IPR036849) Enolase-like, C-terminal domain superfamily	1	3
PLTG_03419	(IPR000866) Alkyl hydroperoxide reductase subunit C/ Thiol specific antioxidant; (IPR013766) Thioredoxin domain; (IPR019479) Peroxiredoxin, C-terminal; (IPR036249) Thioredoxin-like superfamily	0	3
PLTG_12070	(IPR001440) Tetratricopeptide repeat 1; (IPR006636) Heat shock chaperonin-binding; (IPR011990) Tetratricopeptide-like helical domain superfamily; (IPR013026) Tetratricopeptide repeat-containing domain; (IPR013105) Tetratricopeptide repeat 2; (IPR019734) Tetratricopeptide repeat; (IPR041243) STI1 domain	0	3
PLTG_07106	(IPR000866) Alkyl hydroperoxide reductase subunit C/ Thiol specific antioxidant; (IPR013766) Thioredoxin domain; (IPR019479) Peroxiredoxin, C-terminal; (IPR024706) Peroxiredoxin, AhpC-type; (IPR036249) Thioredoxin-like superfamily	1	3
PLTG_07016	(IPR007828) Inositol oxygenase	0	3
PLTG_06558	(IPR001017) Dehydrogenase, E1 component; (IPR005475) Transketolase-like, pyrimidine-binding domain; (IPR011603) 2-oxoglutarate dehydrogenase E1 component; (IPR029061) Thiamin diphosphate-binding fold; (IPR031717) Multifunctional 2-oxoglutarate metabolism enzyme, C-terminal; (IPR032106) 2-oxoglutarate dehydrogenase E1 component, N-terminal domain; (IPR042179) Multifunctional 2-oxoglutarate metabol…	0	3
PLTG_07886	(IPR001353) Proteasome, subunit alpha/beta; (IPR016050) Proteasome beta-type subunit, conserved site; (IPR023333) Proteasome B-type subunit; (IPR029055) Nucleophile aminohydrolases, N-terminal; (IPR035206) Proteasome subunit beta 2	0	3
PLTG_03185	(IPR000554) Ribosomal protein S7e	2	3
PLTG_09558	(IPR013126) Heat shock protein 70 family; (IPR029047) Heat shock protein 70kD, peptide-binding domain superfamily; (IPR029048) Heat shock protein 70kD, C-terminal domain superfamily	0	2
PLTG_05311	(IPR000023) Phosphofructokinase domain; (IPR012004) Pyrophosphate-dependent phosphofructokinase TP0108-type; (IPR022953) ATP-dependent 6-phosphofructokinase; (IPR035966) Phosphofructokinase superfamily	0	2
PLTG_09426	(IPR000243) Peptidase T1A, proteasome beta-subunit; (IPR001353) Proteasome, subunit alpha/beta; (IPR016050) Proteasome beta-type subunit, conserved site; (IPR023333) Proteasome B-type subunit; (IPR029055) Nucleophile aminohydrolases, N-terminal; (IPR037559) Proteasome subunit beta Pre3	0	2
PLTG_06060	(IPR000846) Dihydrodipicolinate reductase, N-terminal; (IPR004839) Aminotransferase, class I/classII; (IPR015421) Pyridoxal phosphate-dependent transferase, major domain; (IPR015422) Pyridoxal phosphate-dependent transferase domain 1; (IPR015424) Pyridoxal phosphate-dependent transferase; (IPR022663) Dihydrodipicolinate reductase, C-terminal; (IPR022664) Dihydrodipicolinate reductase, conserved s…	0	2
PLTG_10239	(IPR000008) C2 domain; (IPR001849) Pleckstrin homology domain; (IPR011993) PH-like domain superfamily; (IPR013887) Uncharacterised protein family UPF0592; (IPR035892) C2 domain superfamily	0	2
PLTG_09773	(IPR004472) Dethiobiotin synthase BioD; (IPR005814) Aminotransferase class-III; (IPR015421) Pyridoxal phosphate-dependent transferase, major domain; (IPR015422) Pyridoxal phosphate-dependent transferase domain 1; (IPR015424) Pyridoxal phosphate-dependent transferase; (IPR027417) P-loop containing nucleoside triphosphate hydrolase	0	2
PLTG_09306	(IPR000795) Transcription factor, GTP-binding domain; (IPR004160) Translation elongation factor EFTu/EF1A, C-terminal; (IPR004161) Translation elongation factor EFTu-like, domain 2; (IPR004541) Translation elongation factor EFTu/EF1A, bacterial/organelle; (IPR005225) Small GTP-binding protein domain; (IPR009000) Translation protein, beta-barrel domain superfamily; (IPR009001) Translation elongati…	0	2
PLTG_08274	(IPR001891) Malic oxidoreductase; (IPR012301) Malic enzyme, N-terminal domain; (IPR012302) Malic enzyme, NAD-binding; (IPR036291) NAD(P)-binding domain superfamily; (IPR037062) Malic enzyme, N-terminal domain superfamily	0	2
PLTG_04467	(IPR005814) Aminotransferase class-III; (IPR015421) Pyridoxal phosphate-dependent transferase, major domain; (IPR015422) Pyridoxal phosphate-dependent transferase domain 1; (IPR015424) Pyridoxal phosphate-dependent transferase	0	2
PLTG_12128	(IPR000262) FMN-dependent dehydrogenase; (IPR008259) FMN-dependent alpha-hydroxy acid dehydrogenase, active site; (IPR012133) Alpha-hydroxy acid dehydrogenase, FMN-dependent; (IPR013785) Aldolase-type TIM barrel; (IPR037396) FMN hydroxy acid dehydrogenase domain	0	2
PLTG_04199	(IPR001576) Phosphoglycerate kinase; (IPR015824) Phosphoglycerate kinase, N-terminal; (IPR036043) Phosphoglycerate kinase superfamily	0	2
PLTG_08758	(IPR000965) GPR domain; (IPR001048) Aspartate/glutamate/uridylate kinase; (IPR001057) Glutamate/acetylglutamate kinase; (IPR005715) Glutamate 5-kinase/delta-1-pyrroline-5-carboxylate synthase; (IPR005766) Delta l-pyrroline-5-carboxylate synthetase; (IPR015590) Aldehyde dehydrogenase domain; (IPR016161) Aldehyde/histidinol dehydrogenase; (IPR016162) Aldehyde dehydrogenase, N-terminal; (IPR016163) …	0	2
PLTG_01144	(IPR001971) Ribosomal protein S11; (IPR036967) Ribosomal protein S11 superfamily	2	0
PLTG_07647	(IPR000573) Aconitase A/isopropylmalate dehydratase small subunit, swivel domain; (IPR001030) Aconitase/3-isopropylmalate dehydratase large subunit, alpha/beta/alpha domain; (IPR006248) Aconitase, mitochondrial-like; (IPR015928) Aconitase/3-isopropylmalate dehydratase, swivel; (IPR015931) Aconitase/3-isopropylmalate dehydratase large subunit, alpha/beta/alpha, subdomain 1/3; (IPR015932) Aconitase…	2	0

## Sheet: Feuille2
LILI_07372-T1	PLTG_03993
LILI_11607-T1	PLTG_08941
LILI_27831-T1
LILI_08703-T1
LILI_20454-T1	PLTG_09216
LILI_16693-T1	PLTG_11027
LILI_01757-T1
LILI_11354-T1
LILI_09038-T1
LILI_23242-T1	PLTG_06270
LILI_15803-T1
LILI_35255-T1
LILI_24805-T1
LILI_05297-T1	PLTG_09773
LILI_16898-T1	PLTG_07707
LILI_13661-T1	PLTG_03419
LILI_18031-T1
LILI_25164-T1
LILI_32314-T1	PLTG_05607
LILI_21051-T1	PLTG_09058
LILI_11480-T1	PLTG_03185
LILI_05894-T1	PLTG_10431
LILI_22112-T1	PLTG_11610
LILI_24957-T1	PLTG_10789
LILI_04177-T1
LILI_16710-T1	PLTG_01144
LILI_09575-T1
LILI_15559-T1	PLTG_10512
LILI_06393-T1	PLTG_09780
LILI_20489-T1	PLTG_07187
LILI_24320-T1
LILI_32620-T1
LILI_10539-T1	PLTG_10318
LILI_09505-T1	PLTG_05311
LILI_20841-T1
LILI_18292-T1	PLTG_08274
LILI_07062-T1
LILI_11325-T1	PLTG_04596
LILI_28383-T1
LILI_05021-T1	PLTG_10650
LILI_31300-T1
LILI_14513-T1
LILI_30675-T1	PLTG_08758
LILI_15925-T1	PLTG_05119
LILI_06884-T1	PLTG_09306
LILI_05293-T1	PLTG_10526
LILI_34951-T1	PLTG_04789
LILI_09904-T1	PLTG_12070
LILI_15422-T1	PLTG_04708
LILI_20898-T1
LILI_24890-T1	PLTG_05398
LILI_01383-T1
LILI_15399-T1	PLTG_08470
LILI_23264-T1
LILI_29064-T1
LILI_19129-T1	PLTG_10168
LILI_10853-T1
LILI_27628-T1	PLTG_10417
LILI_27526-T1	PLTG_10321
LILI_16076-T1	PLTG_03985
LILI_01983-T1	PLTG_04467
LILI_03581-T1	PLTG_08213
LILI_14537-T1
LILI_30506-T1
LILI_25740-T1	PLTG_07844
LILI_31912-T1	PLTG_07106
LILI_03885-T1	PLTG_12755
LILI_18867-T1
LILI_29850-T1	PLTG_07647
LILI_32501-T1
LILI_18291-T1
LILI_34137-T1
LILI_13440-T1	PLTG_05923
LILI_11423-T1	PLTG_12128
LILI_05858-T1	PLTG_09558
LILI_24641-T1	PLTG_07730
LILI_20946-T1
LILI_13309-T1
LILI_26314-T1	PLTG_07016
LILI_01584-T1	PLTG_00939
LILI_06629-T1	PLTG_06708
LILI_33106-T1
LILI_13867-T1	PLTG_09822
LILI_28099-T1
LILI_00843-T1	PLTG_10625
LILI_28011-T1	PLTG_06105
LILI_00568-T1
LILI_13930-T1	PLTG_06558
LILI_00012-T1	PLTG_03039
LILI_29250-T1
LILI_19682-T1	PLTG_04735
LILI_04382-T1	PLTG_09426
LILI_31787-T1	PLTG_12388
LILI_17080-T1
LILI_11662-T1	PLTG_07751
LILI_03481-T1
LILI_16738-T1	PLTG_08295
LILI_06637-T1
LILI_19521-T1	PLTG_06551
LILI_29791-T1	PLTG_05647
LILI_09508-T1	PLTG_07970
LILI_01156-T1
LILI_31397-T1
LILI_07186-T1	PLTG_06060
LILI_07591-T1
LILI_14772-T1	PLTG_03575
LILI_17270-T1	PLTG_10587
LILI_25906-T1
LILI_06255-T1
LILI_26507-T1	PLTG_12447
LILI_17578-T1	PLTG_05169
LILI_04470-T1	PLTG_05910
LILI_00837-T1	PLTG_04319
LILI_29918-T1	PLTG_07373
LILI_08396-T1	PLTG_01908
LILI_06932-T1	PLTG_07859
LILI_10247-T1	PLTG_09390
LILI_03080-T1
LILI_00395-T1
LILI_35292-T1	PLTG_04737
LILI_29510-T1	PLTG_10082
LILI_23556-T1	PLTG_04199
LILI_21783-T1
LILI_35345-T1	PLTG_05513
LILI_03816-T1	PLTG_09073
LILI_00067-T1	PLTG_10239
LILI_30207-T1
LILI_00854-T1
LILI_01947-T1	PLTG_12273
LILI_34591-T1	PLTG_06876
LILI_10093-T1
LILI_02361-T1
LILI_03825-T1
LILI_00567-T1
LILI_02082-T1
LILI_27334-T1	PLTG_04165
LILI_16361-T1
LILI_07250-T1	PLTG_05991
LILI_10484-T1	PLTG_07886
LILI_32026-T1
LILI_01101-T1	PLTG_03647
LILI_12307-T1	PLTG_03873
LILI_23520-T1
LILI_01908-T1	PLTG_02107
LILI_00862-T1	PLTG_04838
LILI_22126-T1	PLTG_06891
LILI_22442-T1
LILI_05321-T1
LILI_15619-T1	PLTG_10323
LILI_05044-T1
LILI_07995-T1
LILI_04363-T1	PLTG_03582
LILI_00927-T1	PLTG_06198
LILI_07900-T1
LILI_04818-T1	PLTG_09495
